# Supplementary material for: Factors influencing the biodiversity of three microbial groups within and among islands of the Baltic Sea
Source: FEMS Microbiol Ecol. 2021 Mar 22;97(5):fiab049. doi: 10.1093/femsec/fiab049 (PMC8044292; doi:10.1093/femsec/fiab049)
Supplement: fiab049_Supplemental_Files [file fiab049_supplemental_files.zip]

Archive with 2 entries (2 files):
- FEMS_Manuscript_Revised_SuppInfo.docx
- FEMS_Manuscript_Revised_SuppInfo_Captions.docx
